# Supplementary material for: Label-Free Optical Sensor for Real-Time Monitoring of Insulin Secretion from Single Human Pancreatic Islets
Source: Sensors (Basel). 2026 May 13;26(10):3069. doi: 10.3390/s26103069 (PMC13211296; doi:10.3390/s26103069)
Supplement: Supplementary file 1 [file sensors-26-03069-s001.zip]

Archive with 1 entries (1 files):
- sensors-4269626-supplementary.pdf
